# Supplementary material for: PPIGCF: A Protein–Protein Interaction-Based Gene Correlation Filter for Optimal Gene Selection
Source: Genes (Basel). 2023 May 10;14(5):1063. doi: 10.3390/genes14051063 (PMC10218330; doi:10.3390/genes14051063)
Supplement: Supplementary file 1 [file genes-14-01063-s001.zip]

Archive with 1 entries (1 files):
- genes-2237869-supplementary.pdf
